# Supplementary material for: Mitochondrial-specific perturbation of Drosophila RNase Z in neurons leads to motor impairments, disrupted learning and neurodegeneration
Source: PLoS Genet. 2025 Nov 3;21(11):e1011938. doi: 10.1371/journal.pgen.1011938 (PMC12614798; doi:10.1371/journal.pgen.1011938)
Supplement: S1 Table — This file contains the primary data underlying all experiments presented in the figures and graphs of the manuscript. Each worksheet within the file corresponds to a specific experiment. (XLSX) [file pgen.1011938.s001.xlsx]

## Sheet: Fly Longevity
Fly Longevity - Number of surviving flies
Day	Elav-Cas9>RNZ+	Elav-Cas9>RNZT494I	Elav-Cas9>mt-RNZT494I
0	100	100	100
2	100	100	100
4	100	98	98
7	99	94	95
9	95	91	93
11	94	89	92
13	93	86	91
15	92	85	88
17	91	84	86
20	87	74	84
23	82	70	79
24	81	67	72
26	81	66	70
28	80	65	68
30	78	59	64
33	78	57	59
35	78	50	57
39	77	45	48
42	74	38	38
43	71	31	31
45	70	28	28
47	69	26	28
49	67	23	27
51	64	11	15
54	61	8	11
56	56	4	6
58	55	1	3
61	51		1
63	46
67	41
69	28
71	19
73	15
76	6
78	3
80	2
82	1

## Sheet: Fly fitness
Fly Fitness - Negative Geotaxis Assay - Climbing index values
Day 10			Day 30
Elav>RNZ+	Elav>RNZT494I	Elav>mt-RNZT494I	Elav>RNZ+	Elav>RNZT494I	Elav>mt-RNZT494I
1.3	0.5	0.267	0.36667	0.2	0.286
0.9	0.6	0.633	0.96667	0.1	0.042
0.567	0.533333	0.278	0.3	0.14286	0.125
0.667	0.4	0.407	0.57143	0.16667	0.292
1.7	0.5	0.133	0.42857	0.16667	0.285714
1.16667	0.27778	0.533	0.70833	0.07407	0.0416667
1.5	0.4	1.33	1	0.20833	0.125
2.23333	0.61111	0.0666667	1.13333	0.25	0.0666667
1.37037	0.6	0.133333	0.96296	0.16667	0.291667
1.16667	0.53333	0.533333	0.86667	0.16667
1.46667	0.58333	1.33333	0.8	0.22222
1.9			0.66667
2			0.54167
1.23333			1.25
1.6
1.80952

## Sheet: Histology
Histology - Vacuole Area/Brain
Elav>RNZ+	Elav>RNZT494I
57.7083	193.249
66.3386	47.5814
83.7567	148.858
44.0568	63.3387
56.072	225.417
34.1238	67.7875
42.2548	97.4858
34.244	111.103
	67.9276

## Sheet: NMJ Neurite Length - KOs
NMJ morphology analysis - Neurite length values
Day 1
Elav>RNZ+	Elav>RNZT494I	Elav>mt-RNZT494I
251.47	342.541	545.364
429.035	243.886	450.315
616.508	324.238	538.458
580.407	379.398	412.748
548.584	324.509	469.304
575.14	210.689	415.27
575.001	349.512	458.464
852.087	542.82	202.717
720.606	601.339	577.874
614.321	410.083	345.544
544.662	283.848	483.726
700.35	215.789	671.039
609.198	221.117	508.539
840.822	502.588	427.767
867.429	463.511	491.88
555.887	352.369	307.761
		507.295
		401.973

## Sheet: NMJ Neurite Length
NMJ morphology analysis - Neurite length values
Day 1			Day 10			Day 21
Elav>RNZ+	Elav>RNZT494I	Elav>mt-RNZT494I	Elav>RNZ+	Elav>RNZT494I	Elav>mt-RNZT494I	Elav>RNZ+	Elav>RNZT494I	Elav>mt-RNZT494I
251.47	496.806	446.073	698.828	615.195	255.952	732.531	261.437	443.525
429.035	555.585	457.998	671.946	426.037	424.091	634.2	415.078	183.182
616.508	330.989	472.392	462.167	598.279	434.774	708.704	323.365	349.462
580.407	372.249	657.407	343.275	632.458	389.32	891.182	330.049	498.425
548.584	496.847	480.84	658.136	413.125	718.907	685.145	508.682	391.984
575.14	416.118	509.131	476.573	402.62	695.836	729.553	282.029	648.523
575.001	387.128	492.235	687.524	686.357	345.625	636.471	350.721	252.68
852.087	445.676	443.405	772.003	476.861	521.642	405.486	357.666	419.062
720.606	600.493	685.353	630.376	286.619	596.597	771.817	322.692	286.85
614.321	446.196	445.152	545.768	484.088	379.766	488.95	389.017	555.281
544.662	670.82	669.129	600.985	449.918	641.634	481.111	275.834	401.052
700.35	549.854	547.639	721.154	260.024	683.098	488.001	352.785	520.952
609.198	516.875	501.435	667.859	496.819	545.42	642.308	327.691	272.614
840.822	739.23	547.46	574.764	638.384	456.496	547.055	316.469	414.445
867.429	688.637	681.538	640.76	256.672	569.956	503.235	323.917	413.918
555.887	673.466		635.225	453.893		418.41
	483.613

## Sheet: NMJ Branch numbers - KOs
NMJ morphology analysis - Branch numbers
Day 1
Elav>RNZ+	Elav>RNZKO	Elav>mt-RNZKO
16	0	23
14	0	21
29	0	25
30	0	13
20	0	23
22	0	13
30	0	13
29	0	4
26	0	35
22	0	7
29	0	18
33	0	17
41	0	18
36	0	7
28	0	19
36	0	8
		22
		12

## Sheet: NMJ Branch numbers
NMJ morphology analysis - Branch numbers
Day 1			Day 10			Day 21
Elav>RNZ+	Elav>RNZT494I	Elav>mt-RNZT494I	Elav>RNZ+	Elav>RNZT494I	Elav>mt-RNZT494I	Elav>RNZ+	Elav>RNZT494I	Elav>mt-RNZT494I
16	26	18	28	18	8	31	6	18
14	29	21	39	8	16	25	17	4
29	13	30	25	0	25	35	8	11
30	19	29	13	0	8	18	10	18
20	19	18	32	8	25	48	18	18
22	4	24	23	13	16	19	9	7
30	8	20	39	14	10	20	18	13
29	19	2	26	2	16	16	7	13
26	30	19	40	7	26	30	8	15
22	7	11	29	7	6	18	13	19
29	27	14	29	10	17	16	8	8
33	18	26	25	15	16	24	14	11
41	24	17	11	35	20	22	12	18
36	30	15	10	7	17	24	8	16
28	34	31	23	13	15	17	11	15
36	16		34	6		30

## Sheet: Ephys - Latency response
Electrophysiology - Latency response
Elav>RNZ+	Elav>RNZT494I	Elav>mt-RNZT494I
2.3	2.65	2.4
2.35	2.55	2.25
2.1	2.9	2.05
1.95	2.25	2.55
1.95	2.55	2.8
2.2	1.95	2.25
2.4	2.05	2.5
1.95	2.75	1.95
1.95	2.5	2.5
1.85	3.4	1.95
2.1	2.05	2.1
1.95	1.95	1.9
2	2.15	2.2
	2.45

## Sheet: Ephys - Following Frequency
Electrophysiology - Following frequency
20 Hz			40 Hz			60 Hz			80 Hz			100 Hz			120 Hz			140 Hz			160 Hz			180 Hz			200 Hz
Elav>RNZ+	Elav>RNZT494I	Elav>mt-RNZT494I	Elav>RNZ+	Elav>RNZT494I	Elav>mt-RNZT494I	Elav>RNZ+	Elav>RNZT494I	Elav>mt-RNZT494I	Elav>RNZ+	Elav>RNZT494I	Elav>mt-RNZT494I	Elav>RNZ+	Elav>RNZT494I	Elav>mt-RNZT494I	Elav>RNZ+	Elav>RNZT494I	Elav>mt-RNZT494I	Elav>RNZ+	Elav>RNZT494I	Elav>mt-RNZT494I	Elav>RNZ+	Elav>RNZT494I	Elav>mt-RNZT494I	Elav>RNZ+	Elav>RNZT494I	Elav>mt-RNZT494I	Elav>RNZ+	Elav>RNZT494I	Elav>mt-RNZT494I
10	10	9	10	10	9	10	10	8	10	10	10	10	8	8	10	6	6	10	4	7	8	2	10	7	1	8	6	1	8
10	10	10	10	10	10	10	10	6	10	10	9	10	10	8	10	9	5	10	9	3	9	4	3	6	1	2	5	3	1
10	10	10	10	10	10	10	10	10	10	10	9	10	10	6	10	10	5	10	8	1	9	4	1	8	4	1	7	3	1
10	9	10	10	10	10	10	9	10	10	9	10	8	6	9	9	3	6	9	2	4	4	1	2	5	1	2	3	1	1
10	10	10	10	10	10	10	10	7	10	10	6	10	10	4	10	10	4	10	8	2	10	3	2	10	5	2	10	4	1
10	10	10	10	10	10	10	10	10	10	10	10	10	10	9	9	10	9	9	7	10	7	7	9	6	4	9	4	3	6
10	10	10	10	6	10	10	0	10	10	0	10	10	2	10	9	10	10	6	9	8	5	10	8	5	9	5	1	8	5
10	10	10	10	10	10	10	10	10	10	10	10	10	10	10	10	9	9	10	8	9	7	5	6	5	4	4	4	3	2
10	10	8	10	10	9	10	9	9	10	10	3	10	10	5	9	10	4	10	9	4	6	5	4	5	3	5	3	4	5
10	10	10	10	10	9	10	9	1	10	10	4	9	10	2	8	9	1	6	6	1	2	5	1	2	4	1	1	3	1
10	10	10	10	10	10	9	10	10	8	10	10	8	10	10	7	10	10	6	10	10	3	10	9	0	8	8	1	8	7
10	10	10	10	10	10	10	8	10	10	9	10	10	8	10	10	4	10	9	5	10	6	2	8	4	2	9	3	2	8
10	10	10	10	10	10	10	10	10	10	10	10	10	10	10	10	10	9	10	9	7	9	7	5	6	5	3	4	4	2
10	10	9	10	10	10	10	10	10	10	10	10	10	9	9	10	6	8	9	2	6	5	2	6	3	2	4	2	1	2
10	10		10	10		10	10		10	10		10	10		10	9		9	6		8	5		6	4		3	4

## Sheet: Flight performance test
Flight Performance Test - Landing height
Day 10			Day 21
Elav>RNZ+	Elav>RNZT494I	Elav>mt-RNZT494I	Elav>RNZ+	Elav>RNZT494I	Elav>mt-RNZT494I
80.4099	78.7919	82.3527	86.7606	71.104	64.6556
77.6308	79.2144	76.2559	84.1315	69.3042	57.1734
77.1297	76.5525	73.4977	80.7042	69.3042	53.8955
72.0272	76.8482	73.3042	78.7793	71.304	54.8219
71.4805	71.6933	68.8525	79.9061	63.4381	50.8314
66.5602	69.0314	68.417	76.338	56.0388	58.0285
65.5124	70.0032	76.4978	73.8967	46.8398	56.247
68.3826	69.3694	79.885	71.1268	51.3726	54.2518
68.3826	72.2849	71.9493	69.9531	52.1059	51.2589
71.7994	82.1722	70.6429	73.4272	56.9054	50.9026
71.2983	81.6651	69.5783	68.8263	54.3057	45.1781
73.4851	70.5525	54.578	67.1831	56.0388	44.1805
75.8996	71.0595	55.3522	69.3427	46.6176	45.2494
80.501	64.9539	56.8523	74.9765	42.3513	37.4584
80.911	62.799	56.3684	78.169	45.6843	40.095
82.6878	62.461	61.2556	80.4695	41.1514	38.0998
80.4099	61.0666	40.5939	73.7089	39.6849	27.2447
41.23	60.5173	44.5133	73.9906	42.1513	25.4632
43.0068	57.8554	45.7714	73.2864	45.6843	30.0238
39.4988	56.0385	46.7876	72.4413	41.7736	21.4727
46.1503	59.0807	47.0779	70.0939	40.1738	14.2755
48.5193	57.8554	48.5779	70	35.6409	15.0594
53.4395	56.8835	37.11	65.5399	36.4408	27.3159
55.8541	51.8977	34.739	63.5211	39.5072	20.5463
56.7197	49.3202	34.4486	64.2254	33.3078	19.4774
51.4805	51.0948	33.0938	69.061	33.5744	13.9667
58.9065	46.5315	32.2228	66.1972	31.7746	9.90499
56.9931	52.4047	32.2712	65.9155	26.7751	2.56532
60.1366	60.0103	34.4486	62.723	21.7756	9.69121
63.3256	59.3765	39.2874	61.5023	24.442	62.6603
55.4441	60.1793	39.7229	61.831	27.1084	58.1156
53.4851	59.292	43.4972	60.4225	20.2424	56.9095
45.3758	54.7286	43.4488	68.8263	18.9759	59.9246
61.23	54.8554	45.0456	60.6573	12.5099	41.9849
58.9976	48.6653	14.416	59.4366	11.9099	33.6181
25.7403	48.2427	13.4482	62.2066	18.9092	23.2915
27.9271	43.0878	10.4966	63.5211	15.4429	26.5327
26.1959	41.8625	11.9482	64.554	9.37684	10.0251
34.1685	39.6231	7.88361	64.0845	2.1109	82.8471
19.5444	47.778	16.2547	66.1502	70.6733	83.4824
5.19361	48.8765	19.4967	57.9343	70.3741	82.6353
6.92482	48.7075	20.6097	58.4038	68.8778	82.1412
11.2528	34.5527	21.0935	56.1033	69.7007	70.1412
14.8975	28.4682	22.3516	52.8638	57.581	73.4588
15.3075	23.3133	28.7388	52.9577	63.2668	65.1294
82.3689	29.3555	29.1259	49.4366	61.6958	63.3647
80.4099	29.3133	24.5775	53.1925	62.0698	56.8
76.173	25.8062	24.142	54.9765	50.3242	56.7294
83.0978	24.7921	21.8194	46.2911	51.2968	52.5647
81.9133	23.271	18.8677	54.7418	46.2095	52.9176
79.1798	21.4964	24.2871	49.108	42.1696	51.0118
79.2709	23.0598	26.8033	45.5869	31.2469	51.0824
27.1526	25.1302	22.1581	50.7512	31.8454	47.4824
13.8496	20.9893	22.3516	51.9249	30.5736	30.7529
19.4533	17.9048	35.1261	55.1643	33.192	24.5412
78.9976	14.1549	39.3842	58.4507	40.8978	27.2941
50.3871	6.169	39.6261	81.8382	21.5212	25.6
52.3006	45.1054	38.2713	77.7941	26.2344	19.9765
62.7334	77.6933	50.2231	75.8088	26.9077	14.6824
63.8268	81.2849	53.949	78.0882	8.80299	19.7647
78.4053	80.5243	59.3684	75.0735	13.4414	33.6706
76.4008	76.5947	61.2072	76.6176	15.3865	25.5529
71.2983	80.8412	63.433	72.4265	15.3865	30.7765
76.2641	59.7568	63.1911	76.1029	21.6708	34.6588
58.2231	63.3906	62.2233	76.7647	21.0723	23.5765
83.8905	64.1511	60.7717	73.1618	19.8753	21.6
83.4864	67.5736	51.7715	70.2206	20.0249	12.4941
81.2642	67.1934	53.2716	69.2647	24.813	17.5059
79.749	62.8835	56.5619	67.2794	9.85037	5.22353
77.4762	48.8554	56.4652	67.1324	14.414	8.68235
72.9307	49.3202	52.5457	69.1912	12.6185	42.5412
81.9207	51.8977	72.7477	65.5882	8.65337	69.7882
83.8905	51.0948	65.8766	64.4853	57.1963	77.1628
79.9005	52.9962	55.328	61.25	50.0234	79.186
75.961	54.2638	51.4086	63.3088	17.6636	71.1628
72.7286	47.8413	43.5698	58.3824	71.3841	68.1628
67.577	44.5033	38.7794	57.5	68.1649	66.2791
73.2842	35.2498	39.5536	54.7794	65.5054	66.9767
72.8297	34.5738	44.973	55.2206	68.3048	76.1163
72.7791	39.8132	43.7633	69.8529	60.8865	78.9767
71.365	41.5878	33.8438	68.5294	59.9767	77.4419
67.7285	10.0246	2.36738	69.0441	61.0264	75.9767
73.6377	2.45068	14.9483	69.4118	66.6952	73.4651
77.9813	21.507	23.1742	70	55.4277	74.1628
81.1126	13.2147	52.957	60.8088	52.9082	68.093
83.2339	52.3836	53.0054	56.5441	42.8305	71.7907
85.0016	59.4821	83.6156	55.1471	36.2519	70.1163
85.1026	78.8642	78.3644	53.75	37.7916	67.3953
82.1733	78.6534	73.5243	53.1618	48.2893	67.3256
82.7288	72.7483	70.5106	62.2059	51.2986	65.8605
80.5571	63.8907	68.4101	64.7794	48.7792	63.4884
80.052	53.6358	69.369	65.5147	46.7496	63.0698
81.6177	54.1103	74.0265	64.5588	36.4619	61.1163
79.749	38.0032	74.5288	60.6618	32.1928	61.1163
75.6075	42.4847	72.2001	52.7206	29.1835	60.2791
37.5765	44.2246	72.885	51.0294	28.6936	59.1628
45.3544	48.2316	67.4512	48.9706	26.4541	55.6047
47.2231	42.6956	66.0357	46.3971	24.4246	49.6744
49.7989	47.1244	66.7206	44.7794	18.9658	48.9767
50.708	50.446	74.2549	42.5735	9.72784	52.2558
54.2434	53.3986	74.7115	43.0882	16.8663	45.0698
57.6779	59.9364	68.0448	44.2647	80.3421	43.3953
60.7587	61.3072	62.611	49.9265	70.4044	47.1628
62.3244	52.555	62.885	48.8235	78.0869	47.3023
60.0516	52.7659	62.1088	44.9265	80.0076	47.5814
68.2841	55.4021	48.0449	37.9412	72.3247	54.4186
61.4658	54.7167	53.6156	37.1324	70.9527	58.814
61.4658	52.3968	52.885	36.9118	68.9634	59.5116
32.7784	51.6587	53.3873	31.8382	68.2088	42.2791
83.7895	53.8204	53.3264	21.4706	67.8659	42.1395
80.2035	63.047	54.3919	23.4559	64.1616	37.4651
79.1934	62.3617	58.2732	28.6029	50.625	32.5814
79.2944	62.8889	58.9581	11.6912	47.3323	30.5581
50.0514	57.8801	57.0859	8.67647	26.6616	31.814
51.0616	61.9398	57.8622	86.2	27.5534	34.2558
57.0213	31.4917	58.5471	86.7143	21.9512	33.5581
73.3347	42.4056	58.6385	85.2571	19.4817	28.3256
69.2942	43.6183	51.3173	88.6	8.71189	21.6977
62.1224	46.3599	50.0388	86.1143	26.2043	12.5581
70.5569	43.9873	45.1073	83.0286	24.9695	11.9302
67.577	34.7343	42.7937	84.0571	16.875	13.6047
72.5266	6.5533	37.7709	82.6857	9.53506	3.48837
70.3549	8.24044	36.8577	84.2286	5.12195	14.1628
66.5669	12.722	33.6157	87.2286	37.3171	28.3256
65.0517	7.44958	35.0769	85.6857	70.061	32.1628
88.0659	9.13681	43.5548	86.4571	78.5581	62.2093
86.0824	20.1033	7.0404	84.8286	70.3953	52.8605
82.6609	19.9452	8.22761	84.9143	69.0698	54.8837
83.256	15.4109	6.99473	84.5714	70.6744	52.8372
78.8924	23.5831	10.465	85.6	71.1628	37.7674
76.413	24.5849	9.3235	88.2571	62.5814	25.3953
77.9006	77.9152	18.3189	89.1143	58.186	24.4884
77.8015	71.272	22.9308	83.2	53.2326	29.6279
82.9089	63.7852	26.9034	80.6286	58.4651	25.7209
84.942	62.4144	20.876	79.9429	46.9767	6.4186
86.2312	60.0418	25.8531	79.7714	47.3256	12.4884
69.223	71.3247	20.6477	78.9143	43.2093	29.5349
67.9337	64.4706	16.7207	80.9714	45.9302	81.5824
78.5453	63.5216	15.9445	82.8571	46.5581	86.1319
60.9916	63.5216	15.1226	80.0286	28.8837	74.8571
31.0165	61.2545	21.3783	80.9714	34.186	71.1648
73.785	58.7764	2.1089	81.7429	29.3023	66.2857
61.8098	52.4495	43.159	79.3429	21.7674	60.1538
88.2147	42.7747	49.0494	80.3714	7.04651	59.3626
82.1155	37.6604	49.643	76.7714	2.51163	55.2747
83.9006	42.5638	58.0448	76	8.44186	47.5165
82.9337	24.4531	59.369	75.3143	32.0465	44.022
72.1486	26.2457	63.1133	74.8857	84.9438	40.9231
90.4539	24.0841	65.3964	78.3143	82.9213	32.6374
87.0147	1.80814	81.4923	78.1429	83.2584	35.6703
85.8993	11.2985	70.4193	78.9143	82.382	42.7692
85.2021	20.1033	64.1407	76.6857	77.7303	13.033
79.4856	21.2633	64.643	74.3714	80.764	13.3626
76.6041	86.8272	48.159	73.6857	83.191	0
75.814	87.7503	52.7252	73	77.4607	0
75.2563	82.4887	54.78	77.6286	79.7528	0
77.766	79.3503	38.844	77.3714	76.5843	0
78.6025	80.181	25.739	76.8571	71.7303	0
80.2757	82.9503	10.0084	74.6286	68.8989	0
85.2486	79.1195	11.3783	74.3714	67.2809	0
81.6235	76.3041	19.0495	70.4286	65.6629	0
79.3462	72.1502	79.5456	71.1143	63.7079	0
78.8814	82.858	80.907	70.0857	70.3146	0
77.2547	53.7809	79.5942	73.8571	67.1461	0
78.649	54.1502	85.1371	73.6857	52.7191	0
76.697	64.6271	80.6153	73.3429	56.1573	0
75.7675	62.8733	81.0529	70.9429	54	0
73.4902	50.4579	63.9866	71.0286	40.9438	0
53.1337	31.7655	64.9104	67.5143	47.0787	0
55.9687	40.2117	65.9314	63.9143	39.4607	0
60.5698	43.8809	67.3415	63.4	13.8202	0
62.243	45.9809	65.8342	65.5429	19.0787	0
58.2925	43.6732	67.0011	65.8	72.9438	0
68.3313	45.8425	69.4808	67.0857	0	0
68.3778	49.9963	74.9265	69.2286	0	0
65.4963	51.1502	72.7871	68.4571	0	0
64.9851	44.9655	73.8082	69.1429	0	0
65.3104	82.581	75.0237	67.7714	0	0
67.0765	74.9656	68.1194	66.9143	0	0
68.7031	71.4118	62.382	66.3143	0	0
68.7961	68.8733	64.57	64.1714	0	0
69.1679	71.3195	56.8391	70.4286	0	0
72.5142	72.0118	57.0822	70.1714	0	0
68.006	5.45771	56.442	68.4571	0	0
67.7736	6.28848	63.7434	72.3143	0	0
63.5908	19.0962	70.3074	65.1143	0	0
66.4723	33.9578	65.7775	66.1429	0	0
83.6917	32.2501	62.8682	63.7429	0	0
79.6947	32.2501	59.7564	62.3714	0	0
80.0665	20.2962	77.9897	61.0857	0	0
75.3725	71.3887	42.836	59.8	0	0
74.4894	62.5733	46.1423	59.6286	0	0
75.5119	57.981	42.9332	63.9143	0	0
77.2315	55.7194	3.3063	62.6286	0	0
76.9062	52.6502	9.2868	61.6857	0	0
79.0441	44.4348	8.89783	61.4286	0	0
78.6722	37.4424	14.0518	62.1143	0	0
76.0231	26.5732	13.0307	62.3714	0	0
72.2121	35.5732	15.4618	59.5429	0	0
70.446	70.7195	25.3807	57.3143	0	0
65.3336	82.558	22.512	56.8857	0	0
64.8224	0	28.3466	52.0857	0	0
63.707	0	71.9606	49.7714	0	0
56.7356	0	79.6915	53.9714	0	0
54.04	0	43.7112	55.1714	0	0
57.8975	0	49.1082	57.2286	0	0
54.4118	0	56.2557	57.4857	0	0
51.8091	0	58.9785	59.6286	0	0
52.971	0	31.7502	61.4286	0	0
52.6922	0	5.78602	60.4	0	0
53.1569	0	79.6185	61.9429	0	0
50.7866	0	40.4616	57.5714	0	0
51.019	0	44.2946	55.9429	0	0
47.7192	0	0	53.8	0	0
48.6488	0	0	55.6	0	0
47.9516	0	0	56.2	0	0
50.2754	0	0	50.8	0	0
49.9501	0	0	51.8286	0	0
35.496	0	0	52.5143	0	0
34.1018	0	0	48.8286	0	0
24.5742	0	0	43.8571	0	0
24.9925	0	0	32.8	0	0
13.2108	0	0	37.5143	0	0
3.07904	0	0	40	0	0
46.7665	0	0	41.6286	0	0
44.3962	0	0	45.0571	0	0
44.1638	0	0	43.7714	0	0
42.7231	0	0	36.6571	0	0
84.2726	0	0	35.0286	0	0
85.2951	0	0	39.0571	0	0
86.7823	0	0	27.3143	0	0
81.3446	0	0	24.8286	0	0
83.1572	0	0	25.0857	0	0
78.0448	0	0	21.7429	0	0
75.3027	0	0	17.4571	0	0
71.0269	0	0	15.0571	0	0
73.3972	0	0	5.2	0	0
73.6761	0	0	5.54286	0	0
75.9999	0	0	7.85714	0	0
73.5831	0	0	7.08571	0	0
73.3043	0	0	85.6829	0	0
67.3089	0	0	79.7561	0	0
67.1694	0	0	74.2683	0	0
68.1919	0	0	76.2439	0	0
67.9595	0	0	73.7561	0	0
82.0418	0	0	71.9268	0	0
75.1633	0	0	73.3902	0	0
74.5126	0	0	70.9756	0	0
75.721	0	0	69.9512	0	0
76.2323	0	0	79.7561	0	0
76.697	0	0	67.8293	0	0
74.6521	0	0	69	0	0
54.2723	0	0	63	0	0
55.9455	0	0	62.8537	0	0
58.3158	0	0	61.2439	0	0
58.9664	0	0	59.7805	0	0
58.4552	0	0	58.3902	0	0
54.5977	0	0	57.5122	0	0
61.0114	0	0	58.7561	0	0
60.1748	0	0	61.9024	0	0
60.1748	0	0	65.4878	0	0
63.2887	0	0	64.6829	0	0
65.2407	0	0	64.7561	0	0
67.7969	0	0	68.8537	0	0
68.8658	0	0	71.1951	0	0
70.8178	0	0	68.2683	0	0
72.1191	0	0	64.3171	0	0
70.7713	0	0	65.8537	0	0
67.0532	0	0	61.5366	0	0
68.6334	0	0	64.3171	0	0
23.575	0	0	66.439	0	0
26.5029	0	0	67.6829	0	0
38.4705	0	0	70.6098	0	0
42.328	0	0	70.6829	0	0
5.49579	0	0	66	0	0
79.3421	0	0	62.9268	0	0
76.2253	0	0	61.9756	0	0
77.6003	0	0	57.9512	0	0
72.9709	0	0	54.0732	0	0
71.275	0	0	52.1707	0	0
69.3957	0	0	56.9268	0	0
62.7953	0	0	56.0488	0	0
68.204	0	0	48.6585	0	0
69.7624	0	0	49.3171	0	0
74.4377	0	0	45.5854	0	0
75.171	0	0	45.1463	0	0
75.0335	0	0	31.6829	0	0
74.621	0	0	24.5122	0	0
75.5377	0	0	23.3415	0	0
81.8173	0	0	6.73171	0	0
72.2375	0	0	8.19512	0	0
71.5958	0	0	87.3439	0	0
76.9586	0	0	90.3635	0	0
76.7295	0	0	90.699	0	0
74.346	0	0	85.247	0	0
72.5584	0	0	84.2404	0	0
71.7333		0	82.479	0	0
73.7043		0	82.1435	0	0
75.4461		0	82.479	0	0
79.2046		0	76.7754	0	0
82.8715		0	74.4268	0	0
53.9719		0	73.9236	0	0
55.4386		0	78.3691	0	0
56.6762		0	72.4977	0	0
56.172		0	70.5405	0	0
59.518		0	71.7987	0	0
54.1552		0	74.1473	0	0
56.3095		0	74.4828	0	0
57.3179		0	76.6636	0	0
54.4303		0	59.972	0	0
53.7427		0	58.7978	0	0
44.3234		0	56.9245	0	0
45.4693		0	26.9245	0	0
36.8521		0		0	0
79.2046		0		0	0
78.9296		0		0	0
70.9083		0		0	0
74.8044		0		0	0
73.7043		0		0	0
74.9419		0		0	0
79.0671		0		0	0
72.6959		0		0	0
69.304		0		0	0
69.8541		0		0	0
67.9748		0		0	0
68.4331				0	0
62.337				0	0
51.8634				0	0
46.2256				0	0
45.263				0	0
59.9535				0	0
59.2201				0	0
67.7456				0
63.437				0
23.3076				0
18.1052				0
				0
				0
				0
				0
				0
				0
				0
				0
				0
				0
				0
				0
				0
				0
				0
				0
				0
				0
				0
				0
				0
				0
				0
				0
				0
				0
				0
				0
				0
				0
				0
				0
				0

[truncated: 6 more sheets: MB - Qualitative assessment, MB - Quantitative measurements, Long Term Memory, Short term memory, Mitochondria morphology, DHE-ROS]
